# Supplementary material for: Effects of Metformin on Risk and Prognosis of Biliary Tract Cancer: A Systematic Review and Meta-Analysis
Source: Medicina (Kaunas). 2023 Feb 6;59(2):298. doi: 10.3390/medicina59020298 (PMC9967261; doi:10.3390/medicina59020298)
Supplement: Supplementary file 1 [file medicina-59-00298-s001.zip]

Archive with 1 entries (1 files):
- medicina-2151071-supplementary.pdf
